# Supplementary material for: Multiparameter Flow Cytometric Analysis of the Conventional and Monocyte-Derived DC Compartment in the Murine Spleen
Source: Vaccines (Basel). 2024 Nov 19;12(11):1294. doi: 10.3390/vaccines12111294 (PMC11598974; doi:10.3390/vaccines12111294)
Supplement: Supplementary file 1 [file vaccines-12-01294-s001.zip]

Archive with 1 entries (1 files):
- vaccines-3250774-supplementary-update.pdf
